# Supplementary material for: Effects of extra training with active cycle of breathing technique relative to whole-body breathing exercise in older adults with stable COPD
Source: PLoS One. 2026 Jun 8;21(6):e0349597. doi: 10.1371/journal.pone.0349597 (PMC13245745; doi:10.1371/journal.pone.0349597)
Supplement: S1 Data — (XLSX) [file pone.0349597.s001.xlsx]

## Sheet: expt group (n=25)
Fully anonymized raw data for manuscript PONE-D-25-39305, “Rehabilitative effects of active cycle of breathing technique combined with whole-body breathing exercise in older adults with stable COPD”
Experimental group (without age data)
Participant	Sex	BMI (kg/m2)	FEV1 pre (L)	FEV1 post (L)	FEV1/FVC pre	FEV1/FVC post	FEV1%	mMRC pre	mMRC post	6MWD pre (m)	6MWD post (m)	BODE index	D-12-C pre	D-12-C post	CAT pre	CAT post
1	M	21.8038	0.895	1.102	47.3295	47.43	35.9	2	1	263.4	308.3	4	24	20	3	1
5	F	23.1829	1.462	1.421	84.2166	84.32	64.1	2	2	339.7	385.3	2	6	3	11	7
8	M	24.13	1.812	1.962	73.0056	73.01	73.7	0	0	310.5	378.5	1	15	10	2	1
10	M	20.4491	2.52	2.655	62.0996	62.07	96.3	1	0	334	370.2	2	9	8	6	4
13	F	23.9224	1.819	1.831	69.0847	69.11	93	2	1	314.8	360.3	2	12	10	9	5
14	F	21.927	1.621	1.721	69.7504	69.91	60.1	1	0	275	314.2	2	21	17	1	1
16	M	20.7612	2.191	2.331	64.7459	64.92	71.6	1	1	280	322.1	2	18	15	7	4
17	F	21.436	2.298	2.421	68.823	68.88	104.6	1	1	329.2	377.7	1	4	3	2	1
18	M	20.6499	2.644	2.722	65.0111	65.21	101.1	1	1	308.2	366.8	2	11	8	4	2
25	M	26.8726	1.452	1.523	56.1702	56.25	47.1	1	1	342	389.3	3	24	20	5	3
26	M	27.2173	1.492	1.563	53.6112	53.63	59.2	2	1	281	321.2	3	18	15	6	4
28	F	24.9412	1.884	2.034	71.0139	71.21	83.3	1	1	349.2	376.3	1	11	7	1	1
29	F	31.2889	1.802	1.921	69.5484	69.64	85.2	0	0	355.2	398.1	0	8	5	2	1
31	M	23.9883	1.89	1.923	64.1548	64.21	79.6	1	1	310.5	393.5	1	16	13	2	1
34	F	24.7737	1.26	1.352	62.8429	62.88	70.9	1	0	330.2	382.5	1	12	8	3	1
36	M	22.8928	1.335	1.353	50.6834	50.52	61.8	2	1	292.5	358.1	3	18	14	9	6
38	M	24.0882	3.344	3.35	73.43	73.41	116.7	1	1	302.8	410.8	1	11	10	3	1
41	F	28.0618	1.684	1.773	66.905	66.88	92.5	0	0	342.5	410.2	1	7	5	6	3
43	M	26.6436	2.23	2.32	53.1585	53.09	76	3	3	323	382.1	3	10	8	2	1
44	M	23.8512	2.673	2.721	63.2812	63.14	75.8	1	0	375.2	433.2	0	9	6	3	1
45	M	24.6231	1.073	1.221	50.4466	50.52	46.2	0	0	243.2	310.2	4	24	10	4	2
46	F	26.6728	1.821	2.012	91.9697	92.11	77.6	0	0	267	312.1	1	7	4	2	1
48	M	21.7993	1.896	1.956	82.0424	81.81	64.2	1	1	278.7	318.3	2	18	15	6	2
50	F	25.3333	1.698	1.736	66.2505	66.45	85.4	1	0	333	399	1	12	10	5	3
51	F	23.1247	1.405	1.494	65.2578	65.2	69	1	0	278.3	329.3	1	18	16	9	7

## Sheet: ctrl group (n=26)
Fully anonymized raw data for manuscript PONE-D-25-39305, “Rehabilitative effects of active cycle of breathing technique combined with whole-body breathing exercise in older adults with stable COPD”
Control group (without age data)
Participant	Sex	BMI (kg/m2)	FEV1 pre (L)	FEV1 post (L)	FEV1/FVC pre	FEV1/FVC post	FEV1%	mMRC pre	mMRC post	6MWD pre (m)	6MWD post (m)	BODE index	D-12-C pre	D-12-C post	CAT pre	CAT post
2	M	21.767	2.282	2.276	59.707	59.88	76.9	1	1	335.2	377.2	1	8	7	3	3
3	F	22.3091	1.854	1.755	61.6766	61.7	61.6	1	0	318.3	350.2	2	9	9	9	8
4	M	30.3751	1.932	1.976	60.6975	60.75	74.9	0	0	325.7	369.6	1	11	11	4	3
6	F	20.3659	1.51	1.61	79.8519	79.55	75.4	0	0	323.5	378.2	2	9	8	6	4
7	F	25.2733	1.22	1.821	56.351	56.63	63.8	1	1	275.4	320.5	2	21	18	3	2
9	M	24.0882	1.984	1.76	79.1069	79.02	85.5	1	1	332.3	367.2	1	12	8	5	4
11	M	23.7118	1.29	1.212	50.7874	51.22	49.6	2	1	265.2	280.7	4	28	25	11	9
12	M	22.2753	1.913	1.892	73.9467	74.3	66.8	1	1	289.9	303.3	1	24	24	9	7
15	F	15.625	0.662	0.632	35.138	35.89	26.5	1	0	254.9	282.6	5	21	20	5	4
19	F	24.9651	1.502	1.603	82.9834	83.1	78.6	0	0	356.2	377.2	0	9	8	3	2
20	F	22.3757	1.623	1.672	58.6132	58.1	59.4	1	0	295.6	325.3	1	18	16	4	3
21	M	20.153	1.703	1.762	47.4241	47.44	51.3	0	0	264.8	307.4	3	27	26	3	3
22	F	22.5463	1.652	1.821	55.1218	55.01	88.6	1	0	313	353	1	18	16	7	6
23	M	22.3863	1.735	1.822	43.5055	43.66	24.6	3	3	269.3	290.3	6	27	28	11	9
24	M	23.622	1.576	1.552	69.0018	68.81	57.5	1	1	300.5	349.5	2	7	6	5	4
27	F	22.7434	1.445	1.52	65.9215	65.71	78.1	0	0	321	373	1	7	6	1	1
30	F	19.8764	1.59	1.652	61.3426	61.45	82.1	0	0	310	325.5	2	10	8	1	1
32	M	22.1453	1.806	1.72	57.1519	57.2	61.6	1	0	352.3	395.2	1	16	14	4	3
33	M	22.5198	1.181	1.21	40.8934	41.1	63.3	1	1	287.2	319.1	2	24	23	4	3
35	M	22.5466	2.567	2.453	61.3235	61.3	100.1	1	0	323.3	365.3	1	9	9	2	1
37	M	30.1557	1.526	1.556	57.9787	58.2	59.1	1	1	261.3	279.3	2	21	18	3	2
39	M	17.8177	1.115	1.201	51.4774	51.23	44.3	2	1	268.3	309.6	4	26	24	12	9
40	M	27.1809	1.357	1.36	49.7252	49.65	47.3	4	4	277.3	320.6	6	24	20	13	11
42	F	22.0317	2.051	2.051	65.8638	65.44	96.8	2	1	317	334.5	2	11	9	3	2
47	F	26.3702	1.524	1.652	72.0227	72.55	70.4	0	0	341.2	368.2	1	8	8	2	1
49	M	25.2163	1.204	1.302	47.0864	47.21	41	3	2	261.2	307.5	5	13	10	10	8
